# Supplementary material for: Gut Microbiota Composition and Plasma Metabolomic Profile Are Associated with Amyloid Pathology and Cognitive Performance in Patients with Mild Cognitive Impairment
Source: Nutrients. 2026 Jul 7;18(13):2200. doi: 10.3390/nu18132200 (PMC13364044; doi:10.3390/nu18132200)
Supplement: Supplementary file 1 [file nutrients-18-02200-s001.zip]

Archive with 1 entries (1 files):
- nutrients-4361153-supplementary.xlsx
